# Supplementary material for: Triadic Perspectives on Decision Making in Psychiatry: A Qualitative Study on Service Users, Caregivers and Healthcare Professionals in Latvia
Source: Healthcare (Basel). 2025 Jun 13;13(12):1416. doi: 10.3390/healthcare13121416 (PMC12192966; doi:10.3390/healthcare13121416)
Supplement: Supplementary file 1 [file healthcare-13-01416-s001.zip]

Archive with 1 entries (1 files):
- healthcare-3604317-supplementary.pdf
